# Supplementary material for: Quality Control and Safety Assessment of Online-Purchased Food Supplements Containing Red Yeast Rice (RYR)
Source: Foods. 2024 Jun 18;13(12):1919. doi: 10.3390/foods13121919 (PMC11202976; doi:10.3390/foods13121919)
Supplement: Supplementary file 1 [file foods-13-01919-s001.zip]

Archive with 1 entries (1 files):
- foods-3062094-supplementary.pdf
